# Supplementary material for: Genome-Wide Characterization and Haplotypic Variation Analysis of the IDD Gene Family in Foxtail Millet (Setaria italica)
Source: Int J Mol Sci. 2024 Aug 13;25(16):8804. doi: 10.3390/ijms25168804 (PMC11354513; doi:10.3390/ijms25168804)
Supplement: Supplementary file 1 [file ijms-25-08804-s001.zip]

Archive with 8 entries (8 files):
- Figure S1. Conserved motifs of SiIDD proteins in foxtail millet.tif
- Figure S2. The predicted spatial structure of SiIDD proteins.tif
- Table S1. The Gene ID of IDD genes in three species.xlsx
- Table S2. Protein property of SiIDD proteins.xlsx
- Table S3. The Cis-elements of SiIDD promoters.xlsx
- Table S4. The tissue information for gene expression analysis of SiIDD genes.xlsx
- Table S5. Primers used for constructing expression vectors and molecular markers.xlsx
- Table S6. Summary of functions of AtIDDs and OsIDDs.xls
