# Supplementary material for: Genome-Wide Characterization and Haplotypic Variation Analysis of the IDD Gene Family in Foxtail Millet (Setaria italica)
Source: Int J Mol Sci. 2024 Aug 13;25(16):8804. doi: 10.3390/ijms25168804 (PMC11354513; doi:10.3390/ijms25168804)
Supplement: Supplementary file 1 [file ijms-25-08804-s001.zip › Table S1. The Gene ID of IDD genes in three species.xlsx]

## Sheet: Sheet1
Table S1. The Gene ID of IDD genes in three species
Species	Gene Name	Gene ID
Arabidopsis thaliana	AtIDD1	AT5G66730
	AtIDD2	AT3G50700
	AtIDD3	AT1G03840
	AtIDD4	AT2G02080
	AtIDD5	AT2G02070
	AtIDD6	AT1G14580
	AtIDD7	AT1G55110
	AtIDD8	AT5G44160
	AtIDD9	AT3G45260
	AtIDD10	AT5G03150
	AtIDD11	AT3G13810
	AtIDD12	AT4G02670
	AtIDD13	AT5G60470
	AtIDD14	AT1G68130
	AtIDD15	AT2G01940
	AtIDD16	AT1G25250
Oryza sativa	RID1	Os10g0419200
	OsIDD1	Os03g0197800
	OsIDD2	Os01g0195000
	OsIDD3	Os09g0555700
	OsIDD4	Os02g0672100
	OsIDD5	Os07g0581366
	OsIDD6	Os08g0554400
	OsIDD7	Os02g0518500
	OsIDD8	Os01g0242200
	OsIDD9	Os01g0935000
	OsIDD10	Os04g0566400
	OsIDD11	Os01g0572300
	OsIDD12	Os08g0467100
	OsIDD13	Os09g0449400
	OsIDD14	Os03g0237250
setaria italica	SiIDD1	Seita.1G175100
	SiIDD2	Seita.1G268600
	SiIDD3	Seita.2G224800
	SiIDD4	Seita.2G303400
	SiIDD5	Seita.2G368500
	SiIDD6	Seita.5G002400
	SiIDD7	Seita.5G137700
	SiIDD8	Seita.5G207200
	SiIDD9	Seita.5G269600
	SiIDD10	Seita.5G443300
	SiIDD11	Seita.6G177800
	SiIDD12	Seita.6G247000
	SiIDD13	Seita.7G201000
	SiIDD14	Seita.9G247600
	SiIDD15	Seita.9G476000
	SiIDD16	Seita.9G504400
