# Supplementary material for: Genome-Wide Characterization and Haplotypic Variation Analysis of the IDD Gene Family in Foxtail Millet (Setaria italica)
Source: Int J Mol Sci. 2024 Aug 13;25(16):8804. doi: 10.3390/ijms25168804 (PMC11354513; doi:10.3390/ijms25168804)
Supplement: Supplementary file 1 [file ijms-25-08804-s001.zip › Table S2. Protein property of SiIDD proteins.xlsx]

## Sheet: Sheet1
Protein ID	No. of aa	MW	Theoretical PI	Instability index	Aliphatic index	GRAVY	Subcellular Localization
SiIDD1	488	53.59	7.64	59.66	63.01	-0.633	Nuclear
SiIDD2	585	60.21	8.89	52.87	59.2	-0.4	Nuclear
SiIDD3	494	52.57	9.19	71.74	62.83	-0.533	Nuclear
SiIDD4	511	52.8	9.17	49.48	55.03	-0.471	Nuclear
SiIDD5	739	81.71	8.31	73.29	51.15	-0.893	Nuclear
SiIDD6	435	46.26	9.23	54.44	72.39	-0.357	Nuclear
SiIDD7	465	49.36	9.04	48.76	57.7	-0.529	Nuclear
SiIDD8	436	46.36	8.94	54.15	55.53	-0.559	Nuclear
SiIDD9	474	50.15	8.79	56.86	57.45	-0.556	Nuclear
SiIDD10	525	55.81	8.48	56.87	60.48	-0.454	Nuclear
SiIDD11	483	51.76	9.19	63.55	61.24	-0.573	Nuclear
SiIDD12	529	54.7	9.44	48.71	53.69	-0.53	Nuclear
SiIDD13	607	62.56	8.77	45.56	58.07	-0.442	Nuclear
SiIDD14	420	44.94	9.1	51.04	70.79	-0.395	Nuclear
SiIDD15	434	45.78	9.74	71.56	68.99	-0.429	Nuclear
SiIDD16	537	55.81	9	71.58	60.32	-0.383	Nuclear
