# Supplementary material for: Genome-Wide Characterization and Haplotypic Variation Analysis of the IDD Gene Family in Foxtail Millet (Setaria italica)
Source: Int J Mol Sci. 2024 Aug 13;25(16):8804. doi: 10.3390/ijms25168804 (PMC11354513; doi:10.3390/ijms25168804)
Supplement: Supplementary file 1 [file ijms-25-08804-s001.zip › Table S3. The Cis-elements of SiIDD promoters.xlsx]

## Sheet: Sheet1
Table S3. The Cis-elements analysis of SiIDDs promoter
Gene ID Motif	SiIDD1	SiIDD2	SiIDD3	SiIDD4	SiIDD5	SiIDD6	SiIDD7	SiIDD8	SiIDD9	SiIDD10	SiIDD11	SiIDD12	SiIDD13	SiIDD14	SiIDD15	SiIDD16
A-box	8	1	1	-	1	1	1	-	-	-	-	1	-	-	1	-
AACA-motif	-	-	-	1	-	-	-	-	-	-	-	-	-	-	-	-
AAGAA-motif	-	-	-	3	1	1	-	-	-	1	3	-	3	1	-	1
ABRE	5	-	2	3	1	-	-	3	-	5	-	3	2	1	1	2
ABRE3a	-	-	-	1	-	-	-	-	-	4	-	1	-	1	-	1
ABRE2	1	-	-	-	-	-	-	-	-	-	-	-	-	-	-	-
ABRE4	-	-	-	1	-	-	-	-	-	4	-	1	-	1	-	1
AC-I	1	-	-	-	-	-	-	-	-	-	-	-	-	-	-	-
AC-II	-	-	-	-	-	-	1	-	-	-	-	-	-	-	-	-
ACE	1	-	-	-	-	-	-	1	-	2	-	-	-	-	-	-
AE-box	-	-	-	1	-	-	1	-	1	3	-	-	-	-	1	1
3-AF1 binding site	-	-	-	-	-	-	-	-	-	-	-	-	-	-	1	-
AP-1	-	-	-	-	-	-	-	-	-	-	-	-	1	-	-	-
ATCT-motif	-	1	2	-	-	-	-	-	-	-	-	-	-	-	-	-
AT-TATA-box	-	-	-	6	-	1	-	4	3	2	1	2	3	3	21	2
AT-rich element	-	-	-	-	-	-	-	-	-	1	-	-	-	-	-	-
ARE	1	-	-	-	-	2	1	1	1	1	2	2	2	2	-	1
AuxRR-core	-	-	-	-	-	-	-	-	-	-	1	-	-	-	-	-
Box II-like sequence	-	-	-	-	-	1	-	-	-	-	-	-	-	-	-	-
Box-4	-	-	-	-	1	-	-	2	1	3	-	2	2	1	-	-
CAAT-box	10	14	8	17	16	12	27	18	23	13	20	27	17	12	15	21
CAT-box	-	-	1	1	-	-	1	-	-	-	1	-	-	-	1	1
CARE	-	-	-	-	-	1	-	-	-	-	-	-	-	-	-	1
CCAAT-box	1	-	1	-	3	-	1	-	-	1	1	-	1	-	-	-
CCGTCC motif	8	1	1	-	1	1	1	-	-	-	-	1	-	-	1	-
CCGTCC-box	8	1	1	-	1	1	1	-	-	-	-	1	-	-	1	-
CGTCA-motif	2	2	1	-	1	2	3	3	-	-	1	-	2	1	1	3
CTAG-motif	-	-	-	1	-	-	-	1	1	-	-	-	-	-	-	-
DRE1	1	-	-	-	-	1	-	-	-	-	-	-	-	-	-	-
DRE core	-	-	1	-	1	-	-	-	-	-	1	-	-	-	-	-
ERE	-	-	-	1	-	-	-	1	-	-	-	1	-	-	-	-
G-box	7	1	1	5	2	-	-	2	2	5	-	1	1	2	1	2
GA-motif	-	-	-	-	-	-	-	-	-	-	-	-	-	-	1	-
GARE-motif	-	1	-	-	-	-	-	1	-	-	-	-	-	-	-	-
GATA-motif	-	-	-	1	-	1	-	1	1	-	-	-	-	-	-	-
GATT-motif	1	-	-	-	1	-	-	-	-	-	-	-	-	-	-	-
GC-motif	4	1	-	-	3	-	-	1	-	2	-	1	-	-	-	-
GCN4-motif	-	-	-	-	-	-	-	-	-	1	-	-	-	-	-	-
GT1-motif	-	-	-	-	1	-	1	-	3	-	-	-	2	-	-	-
I-box	-	-	-	-	1	1	-	-	2	1	-	-	-	-	-	-
MBS	-	1	-	1	-	-	2	-	-	1	-	-	-	-	1	1
LTR	1	-	-	-	-	-	-	-	-	-	1	1	2	-	-	-
MRE	-	-	-	-	-	-	-	-	-	-	-	1	1	-	-	1
MYB	4	2	3	2	2	3	3	1	3	1	1	1	3	3	2	4
MYB recognition site	1	-	1	-	3	-	1	-	-	1	1	-	1	-	-	-
MYB-like sequence	-	-	-	-	1	1	1	-	1	-	1	-	1	1	-	-
Myb	-	1	-	1	-	1	3	1	1	1	-	1	1	1	1	1
Myb-binding site	-	1	1	1	-	1	-	1	2	-	-	-	-	-	-	1
MYC	2	2	1	2	4	1	3	3	2	-	3	2	6	4	5	4
Myc	-	1	-	-	-	-	-	-	1	-	-	-	-	-	-	-
NON-box	-	-	-	1	-	-	-	-	-	-	-	-	-	-	-	-
O2-site	1	1	-	1	-	-	1	3	-	-	1	-	-	1	1	1
P-box	-	-	-	1	2	-	-	-	-	-	-	1	-	1	-	-
RY-element	-	-	-	-	-	1	-	5	-	-	1	-	-	2	-	1
STRE	2	3	6	6	4	2	3	3	1	4	3	5	6	4	7	4
Sp1	2	4	1	1	2	1	-	1	-	-	-	1	2	-	-	-
TC-rich repeats	-	1	-	-	-	-	-	-	3	-	-	-	-	-	-	-
TATA	-	-	-	-	-	-	-	1	1	-	-	-	1	-	-	-
TATA-box	2	3	2	23	13	13	8	25	37	25	12	12	23	18	48	20
TATC-box	-	-	-	-	1	-	-	-	-	-	-	1	-	1	-	-
TCCC-motif	-	1	3	-	2	-	-	1	1	1	-	1	2	1	1	-
TCT-motif	-	1	-	-	-	-	-	-	2	1	-	-	-	-	-	-
TCA-element	2	-	1	-	1	1	1	1	-	-	2	-	-	2	1	2
TGA-box	-	1	-	-	-	-	-	-	-	-	-	-	-	-	-	-
TGA-element	-	-	-	-	-	-	-	1	-	-	-	-	-	-	-	-
TGACG-motif	2	2	1	-	1	2	3	3	-	-	1	-	2	1	1	3
W-box	-	1	-	-	2	1	-	-	2	-	2	1	1	1	1	-
box-s	-	-	-	-	1	-	-	-	-	-	-	1	-	-	-	-
as-1	2	2	1	-	1	2	3	3	-	-	1	-	2	1	1	3
WRE3	1	-	1	-	1	1	-	3	-	-	-	2	-	-	1	1
WUN-motif	-	-	-	-	-	-	-	-	-	-	-	-	1	-	-	-
Y-box	-	-	-	-	-	-	-	-	-	-	-	1	-	-	-	-
