# Supplementary material for: Genome-Wide Characterization and Haplotypic Variation Analysis of the IDD Gene Family in Foxtail Millet (Setaria italica)
Source: Int J Mol Sci. 2024 Aug 13;25(16):8804. doi: 10.3390/ijms25168804 (PMC11354513; doi:10.3390/ijms25168804)
Supplement: Supplementary file 1 [file ijms-25-08804-s001.zip › Table S4. The tissue information for gene expression analysis of SiIDD genes.xlsx]

## Sheet: Sheet1
Table S4. The tissue information for gene expression analysis of SiIDD genes
Name	Growth stage	Tissue
Ge-Seed	Germination stage	Germinating seed
Sd-Leaf	Seedling stage	First leaf
Sd-Root	Seedling stage	First root
Tl-Shoot	Three-leaf stage	Shoot
Tl-Root	Three-leaf stage	Root
Ss-Leaf	Shooting stage	Fully developed leaf
Ss-Node	Shooting stage	Node
Ss-Root	Shooting stage	Root
Ss-Stem	Shooting stage	Stem
Bs-Leaf	Booting stage	Young flag leaf
Bs-Node	Booting stage	Node
Bs-Stem	Booting stage	Stem
Bs-SAM	Booting stage	SAM (0.5-2 cm)
Bs-Panicle	Booting stage	Young Panicle
Pf-Panicle	Pre-Flowering stage	Panicle Before Flowering
Fs-Panicle	Flowering stage	Flowering Panicle
Fs-SBranches	Flowering stage	Secondary Branches
Fs-PBranches	Flowering stage	Primary Branches
Fs-Leaf	Flowering stage	Flag leaf
Fs-Sheath	Flowering stage	Leaf sheath
Fs-Pulvinus	Flowering stage	Leaf pulvinus
Fs-Pollen	Flowering stage	Pollen
M1-Seed	Mature stage	Milking Seed
M2-Seed	Mature stage	Hard Seed
M3-Seed	Mature stage	Mature Seed
