# Supplementary material for: Genome-Wide Characterization and Haplotypic Variation Analysis of the IDD Gene Family in Foxtail Millet (Setaria italica)
Source: Int J Mol Sci. 2024 Aug 13;25(16):8804. doi: 10.3390/ijms25168804 (PMC11354513; doi:10.3390/ijms25168804)
Supplement: Supplementary file 1 [file ijms-25-08804-s001.zip › Table S5. Primers used for constructing expression vectors and molecular markers.xlsx]

## Sheet: Sheet1
Table S5. Primers used for constructing expression vectors and molecular markers
Primer Name	Sequence
SiIDD14-580-F	GCCCAGATCAACTAGTATGATGCTCTCTGATCTCTC
SiIDD14580-R	TCGAGACGTCTCTAGAGAAGTTGTGGCTCCACGTCT
SiIDD15-580-F	GCCCAGATCAACTAGTATGGCACTACTGGTCAAGAG
SiIDD15-580-R	TCGAGACGTCTCTAGAGATGCCTGCGGCCCCAACGC
IDD8-dcaps-F	AGGCGACGGCATGACGAGGGACTTC
IDD8-dcaps-R	AGCCGGCGCCTGCGCATGCTGCTGC
IDD8-dcaps-M-R	AGCCGGCGCCTGCGCATGCTGCCGC
IDD14-dcaps-F	GCACCATCACCACCACCAACAGCA
IDD14-dcaps-R	GCCGCCAGCTGCTGCTCTTGGTGGT
IDD14-dcaps-M-R	GCCGCCAGCTGCTGCTCTTGGTGCT
