# Supplementary material for: Genome-Wide Characterization and Haplotypic Variation Analysis of the IDD Gene Family in Foxtail Millet (Setaria italica)
Source: Int J Mol Sci. 2024 Aug 13;25(16):8804. doi: 10.3390/ijms25168804 (PMC11354513; doi:10.3390/ijms25168804)
Supplement: Supplementary file 1 [file ijms-25-08804-s001.zip › Table S6. Summary of functions of AtIDDs and OsIDDs.xls]

## Sheet: Sheet1
Nomenclature	ID	Activity	Reference
Arabidopsis
AtIDD1/ENHYDROUS/STARLING	At5g66730	Seed maturation and germination	[1]
AtIDD2/CARRION CROW/GAF1	At3g50700	GA signaling	[2]
AtIDD3/MAGPIE	At1g03840	Root development, DELLA interacting protein	[3],[4],[5]
AtIDD4/IMPERIAL EAGLE	At2g02080	Root development, DELLA interacting protein, leaf polarity	[3],[6],[7],[8]
AtIDD5/RAVEN	At2g02070	DELLA interacting protein	[3]
AtIDD6/BLUEJAY	At1g14580	Root development	[6]
AtIDD7/REDSTART	At1g55110	Currently unknown
AtIDD8/NUTCRACKER	At5g44160	Floral transition, sugar metabolism, root development, sugar metabolism	[6],[9],[10],[11]
AtIDD9/BALD IBIS	At3g45260	Root development, DELLA interacting protein	[3],[9]
AtIDD10/JACKDAW	At5g03150	Root development, DELLA interacting protein	[3],[12],[4],[5]
AtIDD11/WARBLER	At3g13810	Leaf polarity (potential target of KAN/REV)	[7]
AtIDD12/WOODPECKER	At4g02670	Currently unknown
AtIDD13/BULBUL	At5g60470	Currently unknown
AtIDD14	At1g68130	Shoot gravitropism and organ morphogenesis, starch metabolism	[13],[14]
AtIDD15	At2g01940	Shoot gravitropism and organ morphogenesis	[13],[15],[16]
AtIDD16/FALCON	At1g25250	Shoot gravitropism and organ morphogenesis	[13]
Rice
OsID1/RID1	Os10g0419200	Flowering time	[17],[18],[19],[20],[21]
OsIDD1	Os03g0197800	Flowering time	[21]
OsIDD2	Os01g0195000	Secondary cell wall formation	[22]
OsIDD3	Os09g0555700	Cold stress response,Resistance to ShB	[23],[24]
OsIDD4	Os02g0672100	Flowering time	[21]
OsIDD5	Os07g0581366	No report
OsIDD6	Os08g0554400	Flowering time	[21]
OsIDD7	Os02g0518500	No report
OsIDD8	Os01g0242200	No report
OsIDD9	Os01g0935000	No report
OsIDD10	Os04g0566400	Ammonium uptake,Nitrogen metabolism	[25],[26]
OsIDD11	Os01g0572300	No report
OsIDD12	Os08g0467100	Leaf minor vein differentiation	[27]
OsIDD13	Os09g0449400	Resistance to ShB，Leaf minor vein differentiation	[23],[27]
OsIDD14	Os03g0237250	Lamina bending	[28],[29],[30]
Reference 1. Feurtado JA, Huang D, Wicki-Stordeur L, Hemstock LE, Potentier MS, Tsang EWT, et al. The Arabidopsis C2H2 zinc finger INDETERMINATE DOMAIN1/ENHYDROUS promotes the transition to germination by regulating light and hormonal signaling during seed maturation. Plant Cell. 2011 May;23(5):1772–94. 2. Fukazawa J, Teramura H, Murakoshi S, Nasuno K, Nishida N, Ito T, et al. DELLAs function as …
